# Supplementary material for: An Interactive Curriculum to Teach Person-Centered Contraceptive Counseling
Source: MedEdPORTAL. 2023 Dec 19;19:11368. doi: 10.15766/mep_2374-8265.11368 (PMC10728363; doi:10.15766/mep_2374-8265.11368)
Supplement: Supplementary file 1 — Contraceptive Options Chart and Pocket Guide.pdfPerson-Centered Contraceptive Counseling Module folderCase Development Tool.docxFacilitator Information and SP Training.docxFormative Session Checklist.docxPre- and Postsurveys.docx [file mep_2374-8265.11368-s001.zip]

Archive with 7 entries (7 files):
- A. Contraceptive Options Chart and Pocket Guide.pdf
- B. Person-Centered Contraceptive Counseling Module.zip
- C. Case Development Tool.docx
- D. Facilitator Information and SP Training.docx
- E. Formative Session Checklist.docx
- F. Pre- and Postsurveys.docx
- _Educational Summary Report_11368.pdf
